# Supplementary material for: A Smartphone Intervention to Promote Time Restricted Eating Reduces Body Weight and Blood Pressure in Adults with Overweight and Obesity: A Pilot Study
Source: Nutrients. 2021 Jun 23;13(7):2148. doi: 10.3390/nu13072148 (PMC8308240; doi:10.3390/nu13072148)
Supplement: Supplementary file 1 [file nutrients-13-02148-s001.zip]

Archive with 1 entries (1 files):
- nutrients-1241661-supplementary.pdf
